# Supplementary material for: Post-phagocytosis activation of NLRP3 inflammasome by two novel T6SS effectors
Source: eLife. 2022 Sep 26;11:e82766. doi: 10.7554/eLife.82766 (PMC9545535; doi:10.7554/eLife.82766)
Supplement: Figure 1—source data 1. [file elife-82766-fig1-data1.zip]

Archive with 19 entries (13 files):
- Figure 1a-source data 1/a-VgrG1/
- Figure 1a-source data 1/a-VgrG1/pellet/
- Figure 1a-source data 1/a-VgrG1/pellet/HC131 pellet 13082020 westar nova VgrG1 ladder.Tif
- Figure 1a-source data 1/a-VgrG1/pellet/HC131 pellet 13082020 westar nova VgrG1 merge.Tif
- Figure 1a-source data 1/a-VgrG1/pellet/HC131 pellet 13082020 westar nova VgrG1.Tif
- Figure 1a-source data 1/a-VgrG1/supernatant/
- Figure 1a-source data 1/a-VgrG1/supernatant/HC131 sup 13082020 westar nova VgrG1 ladder.Tif
- Figure 1a-source data 1/a-VgrG1/supernatant/HC131 sup 13082020 westar nova VgrG1 merge.Tif
- Figure 1a-source data 1/a-VgrG1/supernatant/HC131 sup 13082020 westar nova VgrG1.Tif
- Figure 1a-source data 1/Figure 1a.tif
- Figure 1a-source data 1/Hcp3/
- Figure 1a-source data 1/Hcp3/pellet/
- Figure 1a-source data 1/Hcp3/pellet/HC131 pellet 13082020 westar nova hcp3 ladder.Tif
- Figure 1a-source data 1/Hcp3/pellet/HC131 pellet 13082020 westar nova hcp3 merge.Tif
- Figure 1a-source data 1/Hcp3/pellet/HC131 pellet 13082020 westar nova hcp3.Tif
- Figure 1a-source data 1/Hcp3/supernatant/
- Figure 1a-source data 1/Hcp3/supernatant/HC131 sup 13082020 westar nova hcp3 ladder.Tif
- Figure 1a-source data 1/Hcp3/supernatant/HC131 sup 13082020 westar nova hcp3 merge.Tif
- Figure 1a-source data 1/Hcp3/supernatant/HC131 sup 13082020 westar nova hcp3.Tif
