# Supplementary material for: Post-phagocytosis activation of NLRP3 inflammasome by two novel T6SS effectors
Source: eLife. 2022 Sep 26;11:e82766. doi: 10.7554/eLife.82766 (PMC9545535; doi:10.7554/eLife.82766)
Supplement: Figure 2—source data 2. [file elife-82766-fig2-data2.zip]

Archive with 7 entries (7 files):
- Figure 2e-source data 1/Figure 2e.tif
- Figure 2e-source data 1/supernatant caspase1.png
- Figure 2e-source data 1/Supernatant Caspase1.zip
- Figure 2e-source data 1/supernatant GSDMD.png
- Figure 2e-source data 1/Supernatant GSDMD.zip
- Figure 2e-source data 1/supernatant IL1b.png
- Figure 2e-source data 1/Supernatant IL1b.zip
