# Supplementary material for: Post-phagocytosis activation of NLRP3 inflammasome by two novel T6SS effectors
Source: eLife. 2022 Sep 26;11:e82766. doi: 10.7554/eLife.82766 (PMC9545535; doi:10.7554/eLife.82766)
Supplement: Figure 3—figure supplement 1—source data 1. [file elife-82766-fig3-figsupp1-data1.zip]

Archive with 19 entries (13 files):
- Figure 3-figure supplement 1b-source data 1/a-Hcp3/
- Figure 3-figure supplement 1b-source data 1/a-Hcp3/pellet/
- Figure 3-figure supplement 1b-source data 1/a-Hcp3/pellet/06012021 a-Hcp3 sup CM  sec pellet ladder.Tif
- Figure 3-figure supplement 1b-source data 1/a-Hcp3/pellet/06012021 a-Hcp3 sup CM  sec pellet merge.Tif
- Figure 3-figure supplement 1b-source data 1/a-Hcp3/pellet/06012021 a-Hcp3 sup CM  sec pellet.Tif
- Figure 3-figure supplement 1b-source data 1/a-Hcp3/supernatant/
- Figure 3-figure supplement 1b-source data 1/a-Hcp3/supernatant/06012021 a-Hcp3 sup WN 2 sec sup ladder.Tif
- Figure 3-figure supplement 1b-source data 1/a-Hcp3/supernatant/06012021 a-Hcp3 sup WN 2 sec sup merge.Tif
- Figure 3-figure supplement 1b-source data 1/a-Hcp3/supernatant/06012021 a-Hcp3 sup WN 2 sec sup.Tif
- Figure 3-figure supplement 1b-source data 1/a-VgrG1/
- Figure 3-figure supplement 1b-source data 1/a-VgrG1/pellet/
- Figure 3-figure supplement 1b-source data 1/a-VgrG1/pellet/06012021 a-VgrG1 sup WN 2 sec pellet ladder.Tif
- Figure 3-figure supplement 1b-source data 1/a-VgrG1/pellet/06012021 a-VgrG1 sup WN 2 sec pellet merge.Tif
- Figure 3-figure supplement 1b-source data 1/a-VgrG1/pellet/06012021 a-VgrG1 sup WN 2 sec pellet.Tif
- Figure 3-figure supplement 1b-source data 1/a-VgrG1/supernatant/
- Figure 3-figure supplement 1b-source data 1/a-VgrG1/supernatant/06012021 a-VgrG1 sup WN 2 sec sup ladder.Tif
- Figure 3-figure supplement 1b-source data 1/a-VgrG1/supernatant/06012021 a-VgrG1 sup WN 2 sec sup merge.Tif
- Figure 3-figure supplement 1b-source data 1/a-VgrG1/supernatant/06012021 a-VgrG1 sup WN 2 sec sup.Tif
- Figure 3-figure supplement 1b-source data 1/figure 3 - Supplement 1b.tif
