# Supplementary material for: Post-phagocytosis activation of NLRP3 inflammasome by two novel T6SS effectors
Source: eLife. 2022 Sep 26;11:e82766. doi: 10.7554/eLife.82766 (PMC9545535; doi:10.7554/eLife.82766)
Supplement: Figure 3—figure supplement 1—source data 2. [file elife-82766-fig3-figsupp1-data2.zip]

Archive with 5 entries (5 files):
- Figure 3-figure supplement 1c-source data 1/figure 3 - Supplement 1c.tif
- Figure 3-figure supplement 1c-source data 1/Lysate caspase1.zip
- Figure 3-figure supplement 1c-source data 1/Lysate GSDMD.zip
- Figure 3-figure supplement 1c-source data 1/Lysate IL1b.zip
- Figure 3-figure supplement 1c-source data 1/Lysate NLRP3.zip
