# Supplementary material for: Post-phagocytosis activation of NLRP3 inflammasome by two novel T6SS effectors
Source: eLife. 2022 Sep 26;11:e82766. doi: 10.7554/eLife.82766 (PMC9545535; doi:10.7554/eLife.82766)
Supplement: Figure 3—figure supplement 1—source data 3. [file elife-82766-fig3-figsupp1-data3.zip]

Archive with 4 entries (4 files):
- Figure 3-figure supplement 1d-source data 1/figure 3- supplement 1d.tif
- Figure 3-figure supplement 1d-source data 1/supernatant caspase1.zip
- Figure 3-figure supplement 1d-source data 1/supernatant GSDMD.zip
- Figure 3-figure supplement 1d-source data 1/supernatant IL1b.zip
