# Supplementary material for: Post-phagocytosis activation of NLRP3 inflammasome by two novel T6SS effectors
Source: eLife. 2022 Sep 26;11:e82766. doi: 10.7554/eLife.82766 (PMC9545535; doi:10.7554/eLife.82766)
Supplement: Figure 4—source data 1. [file elife-82766-fig4-data1.zip]

Archive with 8 entries (8 files):
- Figure 4d-source data 1/Figure 4d.tif
- Figure 4d-source data 1/Lysate caspase1.zip
- Figure 4d-source data 1/Lysate caspase3.zip
- Figure 4d-source data 1/Lysate caspase8.zip
- Figure 4d-source data 1/Lysate GSDMD.zip
- Figure 4d-source data 1/Lysate GSDME.zip
- Figure 4d-source data 1/Lysate IL1b.zip
- Figure 4d-source data 1/Lysate NLRP3.zip
