# Supplementary material for: Post-phagocytosis activation of NLRP3 inflammasome by two novel T6SS effectors
Source: eLife. 2022 Sep 26;11:e82766. doi: 10.7554/eLife.82766 (PMC9545535; doi:10.7554/eLife.82766)
Supplement: Figure 5—figure supplement 1—source data 1. [file elife-82766-fig5-figsupp1-data1.zip]

Archive with 4 entries (4 files):
- Figure 5-figure supplement 1b-source data 1/Figure 5 - supplement 1b.tif
- Figure 5-figure supplement 1b-source data 1/Lysate Caspase1.zip
- Figure 5-figure supplement 1b-source data 1/Lysate GSDMD.zip
- Figure 5-figure supplement 1b-source data 1/Lysate IL1b.zip
