# Supplementary material for: Post-phagocytosis activation of NLRP3 inflammasome by two novel T6SS effectors
Source: eLife. 2022 Sep 26;11:e82766. doi: 10.7554/eLife.82766 (PMC9545535; doi:10.7554/eLife.82766)
Supplement: Figure 7—source data 2. [file elife-82766-fig7-data2.zip]

Archive with 8 entries (6 files):
- a-Tie1/pellet/
- a-Tie1/pellet/3-8-21 a-Tie1 #2 pellet CM 10 sec ladder.Tif
- a-Tie1/pellet/3-8-21 a-Tie1 #2 pellet CM 10 sec merge.Tif
- a-Tie1/pellet/3-8-21 a-Tie1 #2 pellet CM 10 sec.Tif
- a-Tie1/supernatant/
- a-Tie1/supernatant/3-8-21 a-Tie1 #2 sup CM 4 sec ladder.Tif
- a-Tie1/supernatant/3-8-21 a-Tie1 #2 sup CM 4 sec merge.Tif
- a-Tie1/supernatant/3-8-21 a-Tie1 #2 sup CM 4 sec.Tif
