# Supplementary material for: Post-phagocytosis activation of NLRP3 inflammasome by two novel T6SS effectors
Source: eLife. 2022 Sep 26;11:e82766. doi: 10.7554/eLife.82766 (PMC9545535; doi:10.7554/eLife.82766)
Supplement: Figure 7—source data 4. [file elife-82766-fig7-data4.zip]

Archive with 8 entries (6 files):
- a-VgrG1/pellet/
- a-VgrG1/pellet/4-8-21 a-vgrg1 pellet CM 5 sec ladder.Tif
- a-VgrG1/pellet/4-8-21 a-vgrg1 pellet CM 5 sec.Tif
- a-VgrG1/pellet/4-8-21 a-vgrg1 pellet CM 5 secmerge.Tif
- a-VgrG1/supernatant/
- a-VgrG1/supernatant/4-8-21 a-vgrg1 sup WN 5 sec ladder.Tif
- a-VgrG1/supernatant/4-8-21 a-vgrg1 sup WN 5 sec merge.Tif
- a-VgrG1/supernatant/4-8-21 a-vgrg1 sup WN 5 sec.Tif
