# Supplementary material for: Post-phagocytosis activation of NLRP3 inflammasome by two novel T6SS effectors
Source: eLife. 2022 Sep 26;11:e82766. doi: 10.7554/eLife.82766 (PMC9545535; doi:10.7554/eLife.82766)
Supplement: Figure 7—figure supplement 1—source data 2. [file elife-82766-fig7-figsupp1-data2.zip]

Archive with 19 entries (13 files):
- Figure 7-figure supplement 1e-source data 1/a-Hcp3/
- Figure 7-figure supplement 1e-source data 1/a-Hcp3/pellet/
- Figure 7-figure supplement 1e-source data 1/a-Hcp3/pellet/23112020 hcp3 CM 3 sec ladder.Tif
- Figure 7-figure supplement 1e-source data 1/a-Hcp3/pellet/23112020 hcp3 CM 3 sec merge.Tif
- Figure 7-figure supplement 1e-source data 1/a-Hcp3/pellet/23112020 hcp3 CM 3 sec.Tif
- Figure 7-figure supplement 1e-source data 1/a-Hcp3/supernatant/
- Figure 7-figure supplement 1e-source data 1/a-Hcp3/supernatant/23112020 hcp3 wn 3 sec sup ladder.Tif
- Figure 7-figure supplement 1e-source data 1/a-Hcp3/supernatant/23112020 hcp3 wn 3 sec sup merge.Tif
- Figure 7-figure supplement 1e-source data 1/a-Hcp3/supernatant/23112020 hcp3 wn 3 sec sup.Tif
- Figure 7-figure supplement 1e-source data 1/a-VgrG1/
- Figure 7-figure supplement 1e-source data 1/a-VgrG1/pellet/
- Figure 7-figure supplement 1e-source data 1/a-VgrG1/pellet/23112020 vgrg1 wn 1 20  min pellet ladder.Tif
- Figure 7-figure supplement 1e-source data 1/a-VgrG1/pellet/23112020 vgrg1 wn 1 20  min pellet merge.Tif
- Figure 7-figure supplement 1e-source data 1/a-VgrG1/pellet/23112020 vgrg1 wn 1 20  min.Tif
- Figure 7-figure supplement 1e-source data 1/a-VgrG1/supernatant/
- Figure 7-figure supplement 1e-source data 1/a-VgrG1/supernatant/23112020 vgrg1 wn 17 sec sup ladder.Tif
- Figure 7-figure supplement 1e-source data 1/a-VgrG1/supernatant/23112020 vgrg1 wn 17 sec sup merge.Tif
- Figure 7-figure supplement 1e-source data 1/a-VgrG1/supernatant/23112020 vgrg1 wn 17 sec sup.Tif
- Figure 7-figure supplement 1e-source data 1/Figure 7- Supplement 1e.tif
